# Supplementary material for: A Study and Analysis of the Relationship between Visual—Auditory Logos and Consumer Behavior
Source: Behav Sci (Basel). 2023 Jul 24;13(7):613. doi: 10.3390/bs13070613 (PMC10376566; doi:10.3390/bs13070613)
Supplement: Supplementary file 1 [file behavsci-13-00613-s001.zip]

Archive with 1 entries (1 files):
- behavsci-2443072-Supplementary.pdf
